# Supplementary material for: Changes in Intake and Major Food Sources of Carotenoids among U.S. Adults between 2009–2018
Source: Metabolites. 2023 Dec 24;14(1):13. doi: 10.3390/metabo14010013 (PMC10820268; doi:10.3390/metabo14010013)
Supplement: Supplementary file 1 [file metabolites-14-00013-s001.zip]

Archive with 1 entries (1 files):
- metabolites-2712276-supplementary.xlsx
