# Supplementary material for: Changes in Intake and Major Food Sources of Carotenoids among U.S. Adults between 2009–2018
Source: Metabolites. 2023 Dec 24;14(1):13. doi: 10.3390/metabo14010013 (PMC10820268; doi:10.3390/metabo14010013)
Supplement: Supplementary file 1 [file metabolites-14-00013-s001.zip › metabolites-2712276-supplementary.xlsx]

## Sheet: Supplementary Table S1
Table S1. Average Energy-Adjusted Intake of Total Carotenoids and Individual Carotenoids from Diet among US Adults aged 19 and older by Sociodemographic and Lifestyle Characteristics: NHANES 2009-2018
Subgroups		Alpha-carotene (mcg)	Beta-carotene (mcg)	Beta-cryptoxanthin (mcg)	Lycopene (mcg)	Lutein + zeaxanthin (mcg)	Total (mcg)
	n	Mean (SE)	Mean (SE)	Mean (SE)	Mean (SE)	Mean (SE)	Mean (SE)
All	22339	223.5 (6.1)	1239.8 (26.7)	44.1 (1.0)	2525.0 (48.2)	862.9 (19.3)	4895.3 (74.8)
Gender
Men	10837	198.8 (8.5)	1025.6 (28.0)	37.6 (1.0)	2544.8 (61.6)	709.6 (18.6)	4516.5 (83.1)
Women	11502	247.2 (7.1)	1446.3 (37.9)	50.4 (1.4)	2505.9 (57.6)	1010.5 (27.3)	5260.3 (92.7)
P-value		<0.0001	<0.0001	<0.0001	0.5804	<0.0001	<0.0001
Age, y
19-30	4263	174.5 (11.1)	921.1 (36.8)	33.7 (1.4)	2508.7 (75.2)	703.4 (29.5)	4341.4 (101.5)
31-50	7221	218.8 (10.8)	1208.7 (41.1)	40.4 (1.0)	2541.2 (68.0)	868.3 (33.4)	4877.4 (90.6)
51-70	7518	242.2 (10.8)	1361.3 (39.4)	49.9 (1.6)	2545.9 (78.5)	924.1 (25.2)	5123.4 (111.8)
70+	3337	274.3 (15.2)	1572.5 (61.8)	57.9 (3.4)	2444.6 (103.3)	963.8 (37.1)	5313.2 (154.5)
P-value		<0.0001	<0.0001	<0.0001	0.8226	<0.0001	<0.0001
Men, y
19-30	2136	159.7 (16.8)	766.1 (46.4)	30.7 (1.9)	2570.2 (106.4)	568.8 (35.3)	4095.5 (144.2)
31-50	3430	202.2 (15.5)	1021.2 (48.3)	34.7 (1.5)	2556.5 (84.8)	714.4 (31.0)	4529.0 (108.7)
51-70	3636	211.4 (17.0)	1137.7 (58.4)	42.1 (1.7)	2504.6 (109.0)	761.9 (28.6)	4657.7 (140.6)
70+	1635	234.6 (15.2)	1264.9 (59.6)	49.2 (2.8)	2577.4 (126.2)	842.5 (43.0)	4968.5 (186.7)
P-value		0.0064	<0.0001	<0.0001	0.7705	<0.0001	0.0002
Women, y
19-30	2127	191.0 (12.6)	1093.6 (53.3)	37.0 (1.7)	2440.3 (104.1)	853.3 (46.6)	4615.1 (155.3)
31-50	3791	235.1 (15.9)	1394.4 (61.2)	46.1 (1.9)	2526.2 (88.2)	1020.8 (53.0)	5222.5 (143.4)
51-70	3882	270.7 (10.9)	1568.6 (49.9)	57.1 (2.4)	2584.1 (97.0)	1074.5 (38.7)	5555.0 (142.7)
70+	1702	304.5 (21.2)	1805.6 (90.3)	64.6 (4.7)	2344.0 (126.0)	1055.7 (49.7)	5574.3 (193.9)
P-value		<0.0001	<0.0001	<0.0001	0.9731	0.0016	<0.0001
Ethnicity
White	9234	228.2 (7.7)	1256.9 (34.3)	39.5 (1.1)	2599.7 (61.6)	857.4 (24.9)	4981.7 (96.0)
Black	4914	160.5 (14.5)	1128.5 (49.8)	38.7 (1.7)	2098.0 (74.1)	918.7 (38.1)	4344.3 (111.1)
Mexican-American	3161	195.4 (10.5)	980.0 (45.7)	56.8 (3.8)	2630.2 (84.3)	652.6 (31.1)	4514.9 (118.9)
Others	5030	269.4 (11.3)	1409.8 (46.3)	61.9 (2.7)	2458.5 (76.0)	972.5 (39.5)	5172.1 (113.1)
P-value		0.1044	0.5037	<0.0001	0.0905	0.3317	0.8305
BMI1
BMI <18.5	587	305.1 (56.5)	1398.3 (177.9)	36.9 (4.2)	2338.4 (190.4)	856.7 (161.4)	4935.5 (375.3)
18.5 ≤ BMI < 25	5873	242.7 (13.6)	1375.7 (51.5)	46.2 (1.8)	2642.6 (85.9)	982.6 (36.4)	5289.7 (140.5)
25 ≤ BMI < 30	7106	226.0 (8.9)	1285.7 (38.5)	45.0 (1.2)	2512.1 (72.2)	896.3 (32.6)	4965.2 (105.9)
30 ≤ BMI	8773	202.7 (8.6)	1094.7 (30.9)	42.3 (1.4)	2462.5 (76.2)	749.5 (16.5)	4551.6 (99.8)
P-value		<0.01	<0.0001	0.1606	0.1789	<0.0001	<0.0001
PIR2
<1.3	6542	186.7 (9.8)	980.4 (32.9)	41.8 (1.6)	2425.3 (67.7)	696.0 (21.7)	4330.2 (88.6)
1.3-1.85	2712	190.6 (9.7)	1104.1 (47.2)	44.1 (2.4)	2283.4 (99.4)	743.2 (34.5)	4365.3 (124.5)
≥1.85	11158	238.1 (7.6)	1339.2 (33.1)	43.9 (1.1)	2617.4 (62.8)	939.1 (25.5)	5177.6 (96.8)
P-value		<0.0001	<0.0001	0.2804	<0.01	<0.0001	<0.0001
Alcohol consumption3
No	7958	249.0 (10.2)	1273.1 (40.4)	49.9 (1.7)	2353.1 (54.3)	792.9 (23.9)	4718.0 (84.3)
Moderate	7266	244.0 (12.1)	1390.6 (51.0)	47.3 (1.8)	2648.3 (77.9)	969.0 (31.0)	5299.2 (133.6)
Heavy	7115	182.4 (6.7)	1063.8 (30.3)	36.3 (1.0)	2543.0 (82.7)	814.9 (33.3)	4640.5 (108.2)
P-value		<0.0001	<0.0001	<0.0001	0.078	0.8054	0.3646
Smoking4
Never	12474	246.4 (8.4)	1369.2 (37.8)	48.7 (1.4)	2606.9 (61.4)	927.1 (25.3)	5198.2 (97.6)
Former	5353	239.0 (10.2)	1322.3 (36.0)	45.5 (1.7)	2544.9 (81.2)	919.7 (34.7)	5071.4 (122.8)
Current	3391	134.0 (11.3)	716.9 (34.7)	27.8 (1.1)	2173.9 (100.6)	548.2 (25.2)	3600.8 (113.3)
P-value		<0.0001	<0.0001	<0.0001	<0.001	<0.0001	<0.0001
Physical acitivity5
Light activity	8966	193.8 (8.1)	1033.5 (30.1)	40.3 (1.2)	2407.1 (63.6)	695.3 (21.4)	4370.0 (85.6)
Moderate activity	3467	207.8 (11.5)	1168.0 (41.1)	44.5 (1.8)	2569.2 (105.5)	783.7 (25.7)	4773.1 (112.2)
Vigorous activity	9883	251.4 (10.9)	1420.5 (44.8)	46.9 (1.5)	2601.9 (64.6)	1015.6 (33.9)	5336.3 (116.5)
P-value		<0.0001	<0.0001	<0.001	<0.05	<0.0001	<0.0001
Supplement use
No	11692	183.2 (6.3)	993.6 (26.5)	37.6 (0.9)	2474.6 (60.3)	710.3 (20.5)	4399.1 (76.9)
Yes	10647	263.2 (11.0)	1482.8 (43.9)	50.6 (1.6)	2574.7 (62.3)	1013.4 (28.2)	5384.7 (105.9)
P-value		<0.0001	<0.0001	<0.0001	0.1938	<0.0001	<0.0001
Energy-adjusted nutrient intakes were estimated using the density method where nutrients intakes are calculated per 1,000 kcal
1 Body Mass Index: kg/m2
2 Ratio of the median family income over the poverty index. (PIR of ≤ 1.30 is required to be eligible for Supplemental Nutrition Assistance Program)
3 Heavy alcohol consumption defined as consuming >2 drinks/day for men or >1 drink/day for women when consuming alcohol; moderate consumption defined as >0 and ≤2 drinks/day for men and >0 and ≤1 drinks/day for women when consuming alcohol
4 Current smoking defined as having smoked at least 100 cigarettes in their lifetime and smoked some days or every day.
5 Physical activity level, expressed using the MET score, was calculated by combining the intensity level of leisure time activities reported, mean duration, and frequency

## Sheet: Supplementary Table S2
Table S2. Daily Dietary Intake of Individual Carotenoids (mcg) of US adults aged 19 and older and by sociodemographic characteristics in the NHANES 2009-2018
Subgroups	Alpha-carotene (mcg)					Beta-carotene (mcg)					Beta-cryptoxanthin (mcg)					Lycopene (mcg)					Lutein + zeaxanthin (mcg)
	2009-2010	2011-2012	2013-2014	2015-2016	2017-2018	2009-2010	2011-2012	2013-2014	2015-2016	2017-2018	2009-2010	2011-2012	2013-2014	2015-2016	2017-2018	2009-2010	2011-2012	2013-2014	2015-2016	2017-2018	2009-2010	2011-2012	2013-2014	2015-2016	2017-2018
	Mean (SE)	Mean (SE)	Mean (SE)	Mean (SE)	Mean (SE)	Mean (SE)	Mean (SE)	Mean (SE)	Mean (SE)	Mean (SE)	Mean (SE)	Mean (SE)	Mean (SE)	Mean (SE)	Mean (SE)	Mean (SE)	Mean (SE)	Mean (SE)	Mean (SE)	Mean (SE)	Mean (SE)	Mean (SE)	Mean (SE)	Mean (SE)	Mean (SE)
All	445.7 (18.1)	457.5 (37.2)	437.6 (23.7)	401.0 (27.8)	372.4 (25.6)	2298.7 (52.9)	2459.8 (152.5)	2377.8 (83.7)	2185.8 (98.9)	2359.4 (123.1)	88.4 (3.6)	83.7 (3.2)	86.3 (3.2)	85.5 (4.9)	84.9 (4.4)	5651.8 (293.5)	5369.9 (230.5)	4970.5 (159.8)	5247.7 (235.7)	4829.5 (222.4)	1538.9 (53.7)	1715.5 (103.2)	1687.8 (56.7)	1599.9 (72.4)	1639.6 (95.9)
Gender
Men	475.3 (34.8)	493.2 (60.5)	426.7 (30.4)	420.0 (45.0)	367.6 (34.2)	2312.1 (114.5)	2502.9 (214.5)	2265.0 (67.9)	2199.4 (142.7)	2172.3 (142.4)	88.9 (5.1)	86.7 (5.9)	85.8 (4.2)	86.9 (5.5)	88.3 (6.2)	6703.0 (411.5)	6299.8 (345.5)	5739.7 (313.0)	6143.2 (319.0)	5664.0 (350.9)	1507.7 (66.3)	1737.9 (116.9)	1603.2 (55.5)	1584.2 (93.9)	1562.9 (109.2)
Women	417.3 (22.8)	423.2 (26.1)	448.0 (24.9)	382.2 (25.5)	276.8 (27.0)	2285.9 (78.1)	2418.3 (167.7)	2486.0 (139.3)	2172.3 (69.2)	2537.1 (130.6)	87.9 (4.6)	80.9 (4.3)	86.7 (4.6)	84.2 (5.7)	81.6 (4.4)	4644.4 (229.7)	4474.2 (176.1)	4232.1 (149.0)	4363.5 (280.7)	4037.7 (209.2)	1568.8 (65.4)	1693.9 (127.4)	1769.0 (90.2)	1615.3 (79.4)	1712.3 (106.1)
P-value	0.2097	0.2042	0.4597	0.4295	0.7875	0.8735	0.7184	0.1248	0.798	<0.01	0.8778	0.4693	0.8838	0.626	0.2654	<0.0001	<0.0001	<0.0001	<0.0001	<0.0001	0.4272	0.7389	0.0937	0.7471	0.1243
Age, y
19-30	367.6 (28.3)	355.5 (37.9)	347.1 (40.0)	362.1 (66.1)	309.9 (48.9)	1689.0 (91.5)	1813.5 (142.7)	1866.1 (126.6)	1909.5 (201.7)	1838.2 (195.7)	70.9 (9.5)	73.5 (2.5)	63.7 (5.8)	63.9 (6.1)	71.3 (6.5)	6205.1 (505.6)	5589.4 (451.5)	4778.5 (288.5)	6164.5 (542.3)	4617.1 (211.9)	1092.6 (67.3)	1367.4 (121.7)	1410.7 (121.0)	1489.6 (140.9)	1497.9 (157.2)
31-50	453.9 (32.8)	416.0 (39.9)	452.0 (44.0)	379.1 (34.7)	399.1 (41.8)	2279.0 (124.2)	2305.4 (151.0)	2487.0 (163.2)	2104.6 (133.2)	2550.7 (229.1)	87.9 (3.4)	82.7 (6.2)	80.7 (4.5)	87.2 (5.6)	76.0 (5.7)	6252.7 (411.2)	5937.9 (354.2)	5350.0 (250.1)	4924.7 (343.4)	5094.4 (329.7)	1584.6 (99.7)	1616.0 (106.4)	1917.9 (141.3)	1632.3 (95.0)	1790.2 (219.1)
51-70	483.8 (33.5)	587.1 (107.7)	476.9 (25.2)	428.6 (39.2)	344.6 (26.1)	2621.9 (68.4)	3068.5 (327.7)	2524.4 (93.3)	2298.3 (126.4)	2353.8 (179.4)	101.6 (6.9)	88.4 (4.5)	99.0 (7.4)	91.8 (6.1)	95.5 (6.8)	5017.1 (251.3)	5110.9 (407.8)	4896.6 (357.4)	5250.7 (257.3)	4850.8 (410.8)	1788.6 (59.2)	2056.2 (159.8)	1650.4 (92.2)	1605.0 (119.5)	1651.2 (120.0)
70+	460.8 (35.4)	403.1 (31.1)	450.3 (61.1)	450.8 (61.6)	484.6 (53.8)	2635.5 (193.3)	2418.9 (143.4)	2610.0 (324.0)	2557.8 (133.6)	2736.6 (252.4)	86.6 (4.8)	94.0 (15.6)	108.8 (15.7)	99.9 (13.0)	101.3 (13.9)	4274.4 (327.5)	3789.4 (330.0)	4415.3 (329.8)	4624.3 (426.7)	4415.3 (473.7)	1536.1 (98.4)	1708.5 (140.5)	1657.8 (132.2)	1677.9 (167.5)	1439.8 (68.0)
P-value	<0.05	0.0638	<0.05	0.2463	0.0988	<0.0001	<0.0001	<0.05	<0.01	<0.05	<0.01	0.0818	<0.001	<0.01	<0.05	<0.001	<0.01	0.3807	0.0733	0.7485	<0.0001	<0.001	0.4509	0.5259	0.7946
Ethnicity
White	464.4 (26.1)	491.8 (52.9)	442.2 (23.4)	405.4 (34.7)	369.5 (31.4)	2423.8 (91.5)	2621.8 (197.4)	2382.0 (110.9)	2159.0 (116.9)	2339.8 (142.0)	83.2 (3.4)	78.3 (4.5)	76.9 (4.9)	77.9 (4.7)	76.0 (7.1)	5831.7 (342.4)	5617.1 (301.6)	4950.1 (185.5)	5604.0 (317.1)	4785.6 (290.3)	1607.9 (73.7)	1759.9 (130.8)	1690.0 (86.8)	1541.7 (75.6)	1602.9 (140.8)
Black	308.3 (30.6)	291.6 (52.3)	263.0 (34.6)	280.2 (47.3)	307.5 (76.1)	1880.0 (127.7)	2100.3 (247.3)	1973.4 (124.1)	2081.0 (136.4)	2217.7 (200.9)	85.2 (14.5)	72.3 (3.4)	71.4 (3.0)	68.3 (6.4)	70.1 (3.8)	4546.6 (401.1)	4664.3 (266.0)	4225.8 (291.6)	3947.5 (349.6)	3698.6 (263.5)	1494.0 (87.0)	1905.1 (246.4)	1559.5 (81.1)	1727.0 (155.2)	1717.3 (119.7)
Mexican-American	420.5 (36.7)	270.5 (25.9)	428.6 (47.3)	370.7 (59.7)	395.7 (59.2)	1781.0 (108.2)	1640.4 (190.7)	1997.9 (127.4)	1869.6 (175.1)	2194.6 (308.8)	114.6 (14.7)	104.6 (10.7)	96.4 (6.9)	120.4 (12.9)	107.7 (8.4)	5854.9 (462.0)	5718.7 (437.2)	6074.9 (359.6)	5329.5 (251.0)	5465.8 (688.1)	1055.2 (62.6)	1359.5 (227.3)	1334.2 (97.1)	1244.2 (98.6)	1346.0 (130.7)
Others	490.5 (48.4)	546.0 (41.5)	566.8 (86.5)	485.3 (44.1)	415.3 (27.7)	2353.7 (216.4)	2467.4 (192.8)	2958.1 (249.2)	2557.4 (184.7)	2612.0 (138.5)	103.3 (13.6)	108.3 (11.2)	136.4 (13.9)	110.1 (11.2)	116.0 (6.8)	5541.8 (510.8)	4539.0 (186.3)	4920.5 (563.9)	4607.6 (226.9)	5440.6 (460.3)	1527.4 (175.7)	1545.8 (128.6)	2029.6 (141.9)	1963.4 (196.0)	1870.3 (92.7)
P-value	0.7833	0.5942	0.3213	0.2833	0.1935	0.1885	0.0934	0.2616	0.2252	0.2138	0.079	<0.01	<0.0001	<0.001	<0.001	0.4374	<0.01	0.5911	<0.01	0.1978	0.1463	0.1229	0.3316	0.2048	0.2311
PIR2
<1.3	370.3 (21.4)	317.1 (30.8)	301.8 (38.7)	387.3 (34.8)	287.0 (45.3)	1724.0 (63.4)	1727.1 (148.5)	1804.1 (134.8)	1989.1 (142.8)	1702.1 (134.2)	81.2 (5.7)	77.9 (6.8)	69.1 (4.0)	89.3 (9.0)	74.6 (5.3)	5250.0 (328.4)	5538.3 (414.7)	4915.2 (216.9)	4306.5 (248.9)	4301.4 (254.3)	1167.9 (57.9)	1271.7 (109.4)	1316.5 (97.9)	1453.3 (119.2)	1339.5 (86.1)
1.3-1.85	389.7 (37.6)	365.1 (44.2)	464.5 (71.4)	274.0 (26.6)	318.7 (42.4)	2018.1 (146.7)	1865.5 (141.8)	2493.8 (248.1)	1974.6 (228.6)	1964.9 (183.2)	81.4 (13.7)	88.1 (6.5)	107.2 (18.8)	72.3 (5.2)	74.8 (7.0)	4802.4 (541.8)	5054.2 (540.6)	3887.2 (321.2)	5108.8 (496.5)	4452.2 (460.5)	1356.7 (199.2)	1308.2 (84.1)	1654.2 (155.2)	1421.5 (184.0)	1257.4 (77.1)
≥1.85	459.4 (22.6)	538.3 (51.8)	474.6 (25.0)	424.5 (34.3)	404.4 (27.0)	2497.6 (69.4)	2887.0 (204.9)	2555.4 (108.7)	2251.1 (114.8)	2627.5 (139.6)	87.7 (3.2)	83.0 (4.4)	89.5 (5.1)	86.1 (4.6)	88.4 (6.1)	5892.7 (378.3)	5457.4 (317.0)	5275.4 (234.9)	5650.4 (344.1)	5098.6 (319.5)	1706.9 (68.1)	1971.5 (144.5)	1840.1 (84.4)	1683.7 (88.3)	1803.2 (130.7)
P-value	<0.01	<0.0001	<0.001	0.0741	<0.01	<0.0001	<0.0001	<0.001	<0.01	<0.0001	0.2533	0.6071	<0.05	0.9477	0.0728	0.1208	0.949	0.0927	<0.01	<0.01	<0.0001	<0.0001	<0.01	<0.05	<0.001
One mcg RAE is equivalent to 1 mcg retinol, 2 mcg supplemental beta-carotene, 12 mcg dietary beta-carotene, or 24 mcg dietary alpha-carotene or beta-cryptoxanthin
1 Body Mass Index: kg/m2
2 Ratio of the median family income over the poverty index. (PIR of ≤ 1.30 is required to be eligible for Supplemental Nutrition Assistance Program)

## Sheet: Supplementary Table S3
Table S3. Average Pro-vitamin A Intake from Diet among US Adults aged 19 and older by Sociodemographic and Lifestyle Characteristics: NHANES 2009-2018
Subgroups	Alpha-carotene (mcg RAE)						Beta-carotene (mcg RAE)						Beta-crypthoxanthin (mcg RAE)
	2009-2010	2011-2012	2013-2014	2015-2016	2017-2018		2009-2010	2011-2012	2013-2014	2015-2016	2017-2018		2009-2010	2011-2012	2013-2014	2015-2016	2017-2018
	Mean (SE)	Mean (SE)	Mean (SE)	Mean (SE)	Mean (SE)	P-trend	Mean (SE)	Mean (SE)	Mean (SE)	Mean (SE)	Mean (SE)	P-trend	Mean (SE)	Mean (SE)	Mean (SE)	Mean (SE)	Mean (SE)	P-trend
All	18.6 (0.8)	19.1 (1.5)	18.2 (1.0)	16.7 (1.2)	15.5 (1.1)	0.0105	191.6 (4.4)	205.0 (12.7)	198.1 (7.0)	182.1 (8.2)	196.6 (10.3)	0.5475	3.7 (0.1)	3.5 (0.1)	3.6 (0.1)	3.6 (0.2)	3.5 (0.2)	0.5732
Gender
Men	19.8 (1.4)	20.5 (2.5)	17.8 (1.3)	17.5 (1.9)	15.3 (1.4)	0.0239	192.7 (9.5)	208.6 (17.9)	188.8 (5.7)	183.3 (11.9)	181.0 (11.9)	0.1815	3.7 (0.2)	3.6 (0.2)	3.6 (0.2)	3.6 (0.2)	3.7 (0.3)	0.901
Women	17.4 (0.9)	17.6 (1.1)	18.7 (1.0)	15.9 (1.1)	15.7 (1.1)	0.0961	190.5 (6.5)	201.5 (14.0)	207.2 (11.6)	181.0 (5.8)	211.4 (10.9)	0.5929	3.7 (0.2)	3.4 (0.2)	3.6 (0.2)	3.5 (0.2)	3.4 (0.2)	0.4071
P-value	0.2097	0.2042	0.4597	0.4295	0.7875		0.8735	0.7184	0.1248	0.798	<0.01		0.8778	0.4693	0.8838	0.626	0.2654
Age, y
19-30	15.3 (1.2)	14.8 (1.6)	14.5 (1.7)	15.1 (2.8)	12.9 (2.0)	0.4215	140.7 (7.6)	151.1 (11.9)	155.5 (10.6)	159.1 (16.8)	153.2 (16.3)	0.4362	3.0 (0.4)	3.1 (0.1)	2.7 (0.2)	2.7 (0.3)	3.0 (0.3)	0.7033
31-50	18.9 (1.4)	17.3 (1.7)	18.8 (1.8)	15.8 (1.4)	16.6 (1.7)	0.216	189.9 (10.4)	192.1 (12.6)	207.3 (13.6)	175.4 (11.1)	212.6 (19.1)	0.547	3.7 (0.1)	3.4 (0.3)	3.4 (0.2)	3.6 (0.2)	3.2 (0.2)	0.2203
51-70	20.2 (1.4)	24.5 (4.5)	19.9 (1.1)	17.9 (1.6)	14.4 (1.1)	0.0032	218.5 (5.7)	255.7 (27.3)	210.4 (7.8)	191.5 (10.5)	196.2 (14.9)	0.0169	4.2 (0.3)	3.7 (0.2)	4.1 (0.3)	3.8 (0.3)	4.0 (0.3)	0.7136
70+	19.2 (1.5)	16.8 (1.3)	18.8 (2.5)	18.8 (2.6)	20.2 (2.2)	0.4879	219.6 (16.1)	201.6 (11.9)	217.5 (27.0)	213.1 (11.1)	228.1 (21.0)	0.5679	3.6 (0.2)	3.9 (0.6)	4.5 (0.7)	4.2 (0.5)	4.2 (0.6)	0.3634
P-value	<0.05	0.0638	<0.05	0.2463	0.0988		<0.0001	<0.0001	<0.05	<0.01	<0.05		<0.01	0.0818	<0.001	<0.01	<0.05
Ethnicity
White	19.4 (1.1)	20.5 (2.2)	18.4 (1.0)	16.9 (1.4)	15.4 (1.3)	0.0095	202.0 (7.6)	218.5 (16.4)	198.5 (9.2)	179.9 (9.7)	195.0 (11.8)	0.105	3.5 (0.1)	3.3 (0.2)	3.2 (0.2)	3.2 (0.2)	3.2 (0.3)	0.3195
Black	12.8 (1.3)	12.2 (2.2)	11.0 (1.4)	11.7 (2.0)	12.8 (3.2)	0.9555	156.7 (10.6)	175.0 (20.6)	164.5 (10.3)	173.4 (11.4)	184.8 (16.7)	0.2394	3.6 (0.6)	3.0 (0.1)	3.0 (0.1)	2.8 (0.3)	2.9 (0.2)	0.2498
Mexican-American	17.5 (1.5)	11.3 (1.1)	17.9 (2.0)	15.4 (2.5)	16.5 (2.5)	0.8041	148.4 (9.0)	136.7 (15.9)	166.5 (10.6)	155.8 (14.6)	182.9 (25.7)	0.1771	4.8 (0.6)	4.4 (0.4)	4.0 (0.3)	5.0 (0.5)	4.5 (0.4)	0.9898
Others	20.4 (2.0)	22.8 (1.7)	23.6 (3.6)	20.2 (1.8)	17.3 (1.2)	0.0226	196.1 (18.0)	205.6 (16.1)	246.5 (10.8)	213.1 (15.4)	217.7 (11.5)	0.5855	4.3 (0.6)	4.5 (0.5)	5.7 (0.6)	4.6 (0.5)	4.8 (0.3)	0.9679
P-value	0.7833	0.5942	0.3213	0.2833	0.1935		0.1885	0.0934	0.2616	0.2252	0.2138		0.079	<0.01	<0.0001	<0.001	<0.001
PIR2
<1.3	15.4 (0.9)	13.2 (1.3)	12.6 (1.6)	16.1 (1.5)	12.0 (1.9)	0.367	143.7 (5.3)	143.9 (12.4)	150.3 (11.2)	165.8 (11.9)	141.8 (11.2)	0.6884	3.4 (0.2)	3.2 (0.3)	2.9 (0.2)	3.7 (0.4)	3.1 (0.2)	0.8344
1.3-1.85	16.2 (1.6)	15.2 (1.8)	19.4 (3.0)	11.4 (1.1)	13.3 (1.8)	0.0512	168.2 (12.2)	155.5 (11.8)	207.8 (20.7)	164.5 (19.0)	163.7 (15.3)	0.9336	3.4 (0.6)	3.7 (0.3)	4.5 (0.8)	3.0 (0.2)	3.1 (0.3)	0.2868
≥1.85	19.1 (0.9)	22.4 (2.2)	19.8 (1.0)	17.7 (1.4)	16.8 (1.1)	0.0201	208.1 (5.8)	240.6 (17.1)	212.9 (9.1)	187.6 (9.6)	219.0 (11.6)	0.3561	3.7 (0.1)	3.5 (0.2)	3.7 (0.2)	3.6 (0.2)	3.7 (0.3)	0.8239
P-value	<0.001	<0.0001	<0.0001	0.1654	<0.05		<0.0001	<0.0001	<0.0001	<0.05	<0.0001		0.2891	0.3032	<0.05	0.7731	0.0738
One mcg RAE is equivalent to 1 mcg retinol, 2 mcg supplemental beta-carotene, 12 mcg dietary beta-carotene, or 24 mcg dietary alpha-carotene or beta-cryptoxanthin
1 Cochran–Armitage test for trend was used to compare patterns of vitamin A adequacy rate over the 10 years .
2 Ratio of the median family income over the poverty index. (PIR of ≤ 1.30 is required to be eligible for Supplemental Nutrition Assistance Program)
